# Supplementary material for: Microcephaly Prevalence in Infants Born to Zika Virus-Infected Women: A Systematic Review and Meta-Analysis
Source: Int J Mol Sci. 2017 Aug 5;18(8):1714. doi: 10.3390/ijms18081714 (PMC5578104; doi:10.3390/ijms18081714)
Supplement: Supplementary file 1 [file ijms-18-01714-s001.zip]

Archive with 2 entries (2 files):
- Supplementary Table 2.docx
- Supplementary Table 1.docx
